# Supplementary material for: Automated decision support in melanocytic lesion management
Source: PLoS One. 2018 Sep 7;13(9):e0203459. doi: 10.1371/journal.pone.0203459 (PMC6128566; doi:10.1371/journal.pone.0203459)
Supplement: S1 File — (CSV) [file pone.0203459.s001.csv]

0.9876714687738516	0.0005914973137860519	0.0005907857276763122	0.00018951880443512348	3.5647576877273464	0.005424463765431789	0.005205835870375256	0.001674788502486383	12.136344796426934	0.03925985899376119	0.03425995691343646	0.01241752467813719	36.526736823840764	0.2263914004522277	0.18946329032058218	0.05611049158508234	92.50812251758668	1.1022184131225192	0.8260349026187083	0.3400350453691802	286.9898407112519	6.722326665916698	6.603550547806601	1.2200799773456519	0.9380951338752163	-0.00017117316251934444	0.00005454209889773763	-0.00003491315848495126	1.6994248778968453	0.0002202201764971734	0.0008822320901926892	-0.00018796020609512364	2.9169685205313822	0.002803067583659114	0.0028696062739296487	-0.0010199589981618872	4.454250587901974	0.006550150124003812	-0.024198470592411127	-0.0050415667725499675	5.854695181299866	0.029496394138186225	0.05268092424369097	-0.018767251527185783	9.816829101555003	0.3053065445561821	0.31789489467178494	-0.03341074990571502	0.9395158993615748	0.012179523131047426
1.3182705520500222	0.00047500926537448853	0.0006455512229867371	0.00017963441094008545	4.67906883040829	0.003702432400270783	0.004787552481779002	0.0013483062587892048	14.883772268961359	0.027744915453520855	0.034380589787270634	0.010631902882150629	40.41929509999894	0.15455246798479344	0.2431971626418736	0.05685013803118502	105.69817591693688	1.3168743060021195	1.4989478761672932	0.4046210430751411	352.44343973044784	5.146610787575056	21.194899796230036	2.684220330359503	1.0790147383240092	0.00003746953833310794	-0.00002486490911801292	0.00006659117361766637	1.9192796548111235	-0.000020926046375147418	0.0007195548430520218	-0.00007216864176230155	3.0712643934722244	-0.0009726529526014928	-0.001693317650871077	-0.0003064236358221019	4.237280053726949	0.0106241683246748	0.0029830402900833087	-0.004168764862148054	5.820304473771597	0.026360216041255907	0.086979917364582	0.007996209451034159	11.074394314483522	0.32272558436533666	-0.02520592178686541	0.07004494194243371	1.0804003810744036	0.009886386243869616
1.4430893686983521	0.0005343860280709628	0.000737996161909176	0.00021802706558116024	5.200432598556546	0.0045285962548969	0.006017538713506523	0.0016229176290543555	17.371731270135335	0.03655325946684855	0.04922484417290773	0.013177754980957234	52.06328444790905	0.172923322236263	0.2546006169325265	0.08451024897854371	131.2106530844676	1.4301447454362217	0.9946847896530033	0.34466695607250525	415.5162082329002	7.730212228479111	8.955671396893216	1.7366863166379798	1.129757156073939	7.764035887515794e-6	-0.0001340259314533651	-0.000023104424182360214	2.0405956047546066	0.00013066773258073132	0.0004447487581105743	0.0001482355221357686	3.4306067225405097	0.00032129848042186296	0.004480134010727273	-0.0021246609268804335	5.209462304534108	0.023102428526947955	0.009875273059335807	0.0033911017218779056	6.859262807747272	0.05693860659164555	0.015597043468300511	0.00823833866875706	11.630685931781128	0.35672007418053797	0.3242318479019973	-0.009777703100397725	1.1313846118752238	0.00964697305033509
1.2679149688476514	0.00033518312160481955	0.0005786600923465149	0.00014611698260709322	4.604267293734955	0.0032141889535973094	0.005553219215611019	0.001182600376574101	15.495073044239424	0.022637832010108022	0.04485698152731557	0.010895640221263273	47.533274950648476	0.15884047538485416	0.3207572884984689	0.06740123809322486	120.3805757043845	1.3438356124333148	1.5912071425187877	0.3805489371687293	348.07429914723025	14.387043424095912	3.749466020766338	1.6218482458882133	1.0560752795516444	1.7308777154371632e-6	0.00003962163213622438	-0.00001869151738611226	1.9222550716859028	-0.0003504884479270959	0.000050383591296493514	0.00035594676498950484	3.256165274316114	-0.0008212247162745537	0.0020535661774557664	-0.00017734571280753517	5.077495485053143	0.021424121575141383	-0.012805472791916909	0.002345480733816876	6.73608818685104	0.093019593665161	0.051132470358689314	0.01894446157924021	10.721308528534285	0.5656769390110681	-0.08344876519014571	0.07727377769001499	1.0573179329908917	0.007974112060685028
1.1075098742292397	0.0006907327518545433	0.0012556475041287994	0.00032833843556987944	3.834249227728662	0.005677075152617972	0.00969308097482502	0.0025383282986806816	12.290187418610783	0.03413596410155643	0.0719938865886538	0.017269046705150885	35.89447947702997	0.18499613370930174	0.43055847186898294	0.11327031816738548	88.10840912471171	0.7801137042090963	2.152643065249265	0.4607818561300827	174.58608610369302	1.828075215071207	5.648406295465116	1.20918015225929	0.9686378642890743	-0.000010492603919811729	0.00019168991218552692	-0.000040547001018500785	1.684769186062216	0.00034616660184150596	0.000448696681869183	-0.00009808199244187877	2.7289167433455663	0.0005678708507240092	-0.00039509364257950995	-0.000818694146766488	4.0718778690943696	0.012370283937226789	-0.002965217033369216	0.007204898155646218	5.240990910219502	0.04052868986119258	-0.018815632201474905	-0.011030373980829839	5.811058834411295	0.06457070132384009	-0.2694766244612361	-0.01457487919627365	0.9709817620245565	0.011388052022927048
1.2071693175910794	0.0005643637603525094	0.0005874985741338872	0.00020895936137274996	4.340161558324355	0.00541930115510461	0.00507089811410257	0.0016939844150930692	14.525829665007873	0.0352765999269868	0.03427530211620319	0.010608332586409808	44.061331169507866	0.15926168198109603	0.1760598466629281	0.06261763540365202	109.8098598494789	1.0801932826566976	0.8836972845255022	0.24648473381050412	316.1536333439753	11.524693704677222	6.936444552333081	2.045134971990623	1.0349608319352293	0.00004945867353761531	0.00016628361645148362	-0.000013031372973619638	1.8661546965975206	0.00005759353425814151	0.00027498261308125466	-0.00012782852845948832	3.142548678571644	0.00019218423586316684	0.00400788113254074	-0.0008141189980108827	4.826303544294619	0.004573102694556258	-0.002171503297357685	-0.006273345346731928	6.231529147490779	0.039742939181199324	-0.01480998965736956	-0.000021767838155943945	9.828043953063958	0.3859794410873981	0.16006732315074798	-0.08661086557341113	1.0364151002996989	0.010191730108133802
0.8953559223860136	0.0004724747033628515	0.0006004038568300717	0.0001914606349870048	3.1889877801488757	0.004181015836612635	0.004952803723844488	0.0015188893158151928	10.552561645173721	0.03267465302541029	0.04165276537246594	0.012648042170890682	31.57608181663467	0.25754385308961825	0.18336837591455454	0.06511640882732767	78.86716855071003	1.6847775219443852	0.6932268369917854	0.25970725988169463	245.06190437661314	10.757484123968824	5.028409086500894	2.907427045219784	0.8870600917419815	0.000043021669444371	-0.000014212874963854974	0.00009365834792430191	1.585429260886504	-0.00022533103437111972	0.00007966290558100608	0.000053805278411976156	2.647840709333673	0.00199179321083818	-0.0009593856847093261	0.001079547368978073	4.030491631525038	0.03452594682682411	-0.0007791377378717005	0.013086848886995088	5.217028378468036	0.09391510579449491	-0.025604794758160476	-0.015311040335232715	8.8948027476866	0.3612954056903346	-0.11277801222517751	-0.04944625945062098	0.8884602809202984	0.009442815430585635
0.9699319045252216	0.0005324990548485119	0.000593316233751798	0.0001724252187539558	3.4357207482476224	0.005208131406637655	0.005116088518230587	0.0014030505242433155	11.265262069938382	0.03229664186660252	0.03285266544840087	0.01098068239722011	33.62146948469146	0.19957732421802019	0.22809737403636304	0.07217662189888759	81.42922948184912	1.0280241499212415	1.3490367712621556	0.30988209198508626	250.1322760174358	10.144955519500614	5.242649627286565	2.2339359098736904	0.9173973252102728	0.00001360567361617576	0.00010973207096328347	7.869653965235685e-6	1.6310274615152713	0.00012522859980830143	-0.0004961412805587674	-2.8119350629652593e-6	2.695740745291605	-0.00022193110060588276	0.002714370171878248	0.000853815754976403	4.09941815967828	-0.008565823206175322	-0.009511259781204484	0.0037123922418498493	5.239362311330171	0.05638772183501492	-0.0056887577209813	0.030586554301519145	9.080785497776457	0.5488801776937354	0.06247454296990328	0.13267872803625907	0.9189146691063628	0.010503617374876815
0.9893240146705528	0.0005477391080599424	0.0008620486674666685	0.00023329935735240777	3.4893776679067665	0.004720378222699231	0.007162090505617089	0.0017340857556950911	11.395311162470426	0.035607097824246356	0.05560913813705318	0.013388662381899518	33.80932373387397	0.21931432098658887	0.3367343237345379	0.09537244298863173	89.1837540390581	1.8334629209617814	1.8210212633859983	0.483049284720982	196.8540294165593	5.512133300226333	4.733066032931764	1.774314093703966	0.9254763199505105	0.00007061897872899589	-0.000024429979197679052	-0.000024602220638810274	1.6391948330275798	0.00009959387885771977	0.00004046405183148858	-0.00019625304692562795	2.7063454357546304	-0.002666644130733898	0.003938756485735913	-0.000844223603120935	4.107470998080158	0.027733822155587323	-0.02004585152452262	-0.010035328380953982	5.701588121968849	0.10274781222633327	0.04473992965737187	0.007385854449207207	6.822202920534171	0.2569983075222063	0.12468575916750459	0.024760634010421705	0.9273825399768525	0.009809220428255494
1.0830104463635568	0.0008546754017258665	0.0031205432968066872	0.00040521133633657176	3.767726813053814	0.00552678027899911	0.01574394479179776	0.0027852013346046527	12.237244637789315	0.03653878632699919	0.0885446011332877	0.016762746723788226	38.00375899452702	0.16476109768650019	0.5722109779384368	0.09019820293943577	99.46384135911946	0.4309724148675288	3.5214717581841697	0.3205504068631169	316.5906013981133	12.416375652994892	17.019774102035115	1.5943269538334233	0.966369456608472	0.0005122139509204759	0.004668510167182382	-0.000030840345631015754	1.6959233749845393	0.0006434469367877465	0.00710157484032647	0.00009828983848393816	2.7955048283028767	0.0007253020856599123	-0.0028978813248595288	0.0018714991581465423	4.447257850678563	0.0013690188303907727	-0.12809973819758189	0.0017005915647942836	6.100808201707259	-0.02107847902804365	0.08092749892480601	0.0010523651216781747	11.067265126886674	-0.424194467851462	0.12186860321796705	-0.06041975142309225	0.9704144679629275	0.011573818176900287
0.8199063723161895	0.0006855607423786881	0.000800580254121503	0.00023878581203953895	2.8870658052759626	0.005682180541832368	0.006532525203502617	0.0018545615992038365	9.374863908765638	0.041979613169518024	0.0480275878891407	0.01380543206668556	26.372349561564842	0.20338460538484057	0.2836876857094991	0.07325835400664842	60.538822719452284	0.5235159763401943	0.8836970687904088	0.22547766132081587	151.8806596229908	4.301434948117034	2.3034277138842425	0.7979774344144799	0.8354203005198937	-0.000014316115838868672	-0.00026646206534925403	0.00008524030139976425	1.4781936804649065	0.00002535486434002164	-0.00006426854652272274	-0.00012636113898525716	2.4281448632268905	-0.0013883437762924017	0.0006494123192402056	0.00003148543290165639	3.4987875926313574	-0.00018291032224932339	0.006641599112450005	-0.0030996915739095778	4.187439688984299	0.02948155287418269	-0.0311252755854127	0.006136684752253828	5.778888133802373	0.19341562036670107	0.07213761104601547	-0.0361734222058067	0.8373137324022624	0.013073001936773965
1.121731189163422	0.0003018644959807097	0.000465179832377641	0.00012412653932660606	4.06991687744957	0.0023905088126240405	0.003790436575551283	0.0009440305754396971	13.593151168154169	0.016619506989291703	0.030958530138606506	0.00736583120351583	40.59869010847278	0.08557424998957976	0.1918100611334313	0.04813410423281229	104.35176228280669	1.2855545193304727	0.9955450385938786	0.3756734010755736	253.69609161968623	9.174010497550139	5.017350497270675	0.8596455561510898	1.0056947994703582	0.000024591120835854535	0.00003682744054025558	0.00008015357834642539	1.8277203942928522	-0.00022376742200949485	0.00006423446218661282	0.00014312587347516662	3.0671133582241774	0.00010496831199485232	-0.003221410854303772	0.0002429574571899057	4.635477560148356	-0.008967347247522692	0.003648159627013255	-0.0035748416396918785	6.163030923939371	0.06758128883989319	-0.004272505288619537	0.002798965372580455	8.129200913575106	0.3269573172370045	0.18801620524808582	-0.025628150233890177	1.006887607105812	0.006346785653870383
1.3921887558065	0.0006598609855130279	0.0005994631917329413	0.00023184868764510524	4.969232396945042	0.005694245694877342	0.005006719321555821	0.001701643661957486	16.339050636463796	0.04166020508072227	0.03432353917650808	0.014284089727768836	48.12837560988657	0.2046215287708006	0.20432014631513715	0.08586352734517853	127.62221965137108	1.6427306336027037	1.202147211571257	0.5323700716563516	360.91599377344227	9.051666233436785	9.108884736031293	4.503309169410842	1.1053845131638087	-0.00004477545357874983	-0.00001612262798733229	8.184492441454965e-6	1.9780366258000923	-0.00020045181011474773	0.00020119338234358313	0.00009854708979874233	3.272334010322214	-0.0012815232690559003	0.0004674486936457958	-0.00048782045319207656	4.882365861574217	-0.0027189333587867414	0.003038533759247818	-0.012530462790545586	6.7507457797713535	0.04470137545387156	0.004407023951294876	0.009332963816963278	10.544986418898322	-0.026456079232012857	0.33173487094600346	-0.1566261038126066	1.1071509640040982	0.010772784654782595
1.4369239610709263	0.0010904184394615476	0.000778013953700786	0.00020966563531568604	5.166365425678782	0.006737475830743783	0.0047392831051443676	0.0017228691525046393	16.732075493232944	0.04432265081416795	0.03193252499740398	0.011150179899585092	48.37836396013473	0.18619623247108555	0.18878261078239428	0.07220625631866344	127.21304694505068	1.9149915368327235	1.0908851849525547	0.2428261959703974	445.6064869414648	15.819663449709054	15.928924845853428	3.253840114656591	1.1463403450128882	0.0009111540536718824	0.0004256351494120853	-0.00005199643013797965	2.0659062368782073	0.0004055641038540835	-0.0005498981411430064	0.00008791475060519474	3.3664066006183453	-0.003396026385494684	0.0015386419252791197	-0.002129219815160075	4.930383090534065	0.014359525291482284	0.002960230974344919	0.005026644466534264	6.726544239381174	0.05998286392664712	-0.020181678107170423	0.0041271251327749114	13.04629275288923	0.4070529705288585	0.420888278788735	0.04478164057463002	1.1482458077334992	0.01153286598553001
1.0549648864073722	0.00046663029501689795	0.00047017066655140316	0.0002064168486757266	3.7977911433179363	0.0034000709926678384	0.003126256455369328	0.000944298040742248	12.625937949073036	0.024906868328834115	0.026329677097775506	0.0067581857954544	38.10181202095014	0.16174589075599738	0.17796151933885432	0.04549472546946119	87.01827985330446	0.883296423640877	0.9928694171584529	0.2580978294810882	209.5956749740806	3.657882363665894	6.9972565892950405	1.5556538212831037	0.9692877101025522	0.00007905285148569277	-1.722632780870133e-6	0.000023103527397961002	1.748624987435684	0.000289185438223254	0.0005326548751348507	0.00002410546115706803	2.923561116005098	-0.003114786044904303	-0.002755438817077072	0.0007006897693433319	4.4658624243754135	-0.003113976225942707	-0.012162939899253471	-0.007327392013339665	5.269165874818157	0.0019517345307614195	-0.04434832688850776	-0.016475288371324524	7.203525155488589	0.028149459715396334	-0.008325762990126679	0.029971511231136925	0.9704852117747507	0.006573050514442822
0.822613912779956	0.001224962927330473	0.001200257810553468	0.000409942297706659	2.840042210177871	0.010237434582146957	0.010445006104400401	0.0031127138024456564	9.185206123783269	0.07970314019475212	0.0791399585782485	0.023536345837017976	28.416730911232662	0.4658591274923821	0.4280953294472498	0.16121642707600015	81.98525930727716	2.194985606742737	1.4138057245791207	0.6804787200287118	249.70111433607215	14.02499348141272	11.884763779665583	5.139459202237321	0.8076027993214949	-0.00012804129215561672	-0.00013029426318138829	0.00003735903904756186	1.4066664616051097	0.00041402856446286397	-0.0007331243931242792	0.00005187131060084294	2.324501574016392	0.0020877824353205485	0.0024925278361878035	0.0013352596764066292	3.742172484422148	0.042078824688738484	-0.017364473307241758	0.004010118653774523	5.692907596581491	0.03822532646811517	0.039959788265874346	-0.0480186714990849	9.827796812831464	0.5518008796146405	0.11015827561966918	0.02933119706155596	0.8108145392682936	0.01593939228949364
1.003020368615791	0.0006176581792763163	0.0006050880873594428	0.00020540156995628304	3.601297781709198	0.005755692128408885	0.00451481269557502	0.0015607355800869595	11.990541368398151	0.04296594550109198	0.03357993266584823	0.011700785320057585	37.377355845946305	0.36140242442741527	0.23838929171029924	0.07509441674805614	103.7806294684937	1.9198772422894672	1.5057136306377628	0.4178123341627972	318.6306655709628	7.675583433448812	9.121695711302014	2.6646970586035854	0.935541466958588	-0.000023541913857715735	0.00004536610059516899	5.409870143140224e-6	1.6856878379128284	-0.00031512067929421425	0.00009842684710307913	-0.00010434792948614968	2.8316072145842757	0.0025760526182203734	-0.001834191088504863	0.0007678047042399888	4.50769409315161	0.039758700312456596	0.02105875716274691	0.00043585938966342346	6.575327978178664	0.14760250850859485	0.04139347689286845	0.02066086740249449	10.939892546159	0.3492975990438517	0.20544133320070798	0.06086814945915119	0.9371985714323068	0.011509698670214804
0.9612327946923372	0.0009124362348513467	0.004236721595193901	0.0004704600494309666	3.1578741322289647	0.006339556940974796	0.029840029729593837	0.0028891358553708203	10.059343938102655	0.03989393949358214	0.11385995711035979	0.017764521641415773	29.691378852908528	0.2458339767106741	1.0908733448755932	0.1137757938949786	89.01856526974419	1.167148004042726	2.8242441768531337	0.4286997156172986	181.73458178145378	6.572984106322818	15.331064918120259	0.6187374889223812	0.871321439086167	-0.0005161119926798948	-0.006880661104923492	-0.00007536315960824871	1.4410137701687702	-0.0006694179167853941	0.010709032172300794	0.00011209048663810375	2.314437436304402	-0.004869506947711553	-0.0055507797042501925	-0.002881393302095407	3.54286776815663	-0.018625774670250967	0.16839299173090172	0.019380395508696375	5.531429174439306	-0.046288999590808885	0.12521382310112042	-0.04346033595741159	6.865177798285201	-0.2049043272439922	-0.28475459515423357	-0.017312443227614528	0.8779467830369242	0.010102793633270634
0.9965319382014882	0.0003808353011447909	0.0003694442491664104	0.00013522155894394667	3.609186833553596	0.003407942045588723	0.0026837468783936064	0.0010351954015501966	12.125882936571072	0.024437910989270836	0.021629668151490113	0.008010525418909587	36.51527399534193	0.22131049085027504	0.14602917942424282	0.07748170583814905	94.6640725460688	1.699281315112094	0.7729532609499552	0.34579050511648957	290.6777195032229	6.697960084033941	6.863024246514223	1.6294409334569349	0.9501835230626717	-0.00008002570557687684	-0.00009952579152448116	0.00001250497829935272	1.7246695255569076	0.00019661044453992148	-0.00020453334981883947	-0.00008352775825873087	2.9155579887778766	0.002804573042387649	-0.0013005642799078594	0.000797423466082775	4.461980814282644	0.02342157258704997	0.005512279192226851	-0.01003913029159353	6.056031451872385	0.11776159241364935	-0.04107360819110411	-0.03388775933566704	9.912955048909755	0.15711861079897815	0.22864533616244742	-0.006209384502653119	0.9512723908569534	0.007825841418254993
1.2405892926340591	0.0005013542301282339	0.0006400882643425244	0.0002050374162012238	4.443834420961408	0.0052721282403508955	0.005591288703645073	0.0017125894754604952	14.678579156054683	0.034051409240767785	0.043206230792211905	0.011160955492716756	44.89777858439545	0.1911869678798042	0.22342974111176997	0.07255430043482351	105.0805797999648	1.2749993685968626	1.5296411439163982	0.4246606703109631	295.66720756112255	5.520715978489891	9.329750523384032	0.7948102208057245	1.043631466935745	0.0001262043782183298	0.0000969234781291155	8.206189350331796e-6	1.8753192737909283	0.00014206551131855954	-0.000767930189479086	-0.00007272330660278467	3.1215107697234727	0.0009389472340079405	-0.0011218777184090233	-9.84033895911066e-6	4.846856727834185	0.0031889498992900022	-0.008641748805046518	-0.004878840979467691	5.9421745491007485	0.011516795413671812	0.018325118859193284	-0.005680341732965847	9.119458041296474	0.08356388878424856	0.22053249556174792	0.013720579522872502	1.0452491719239787	0.010127666459366826
1.3749723297568397	0.0016420913775602908	0.004831886246886233	0.0005920051032954915	4.506438101297452	0.012759458198674287	0.03132733956547913	0.004063705020216797	14.195360087446533	0.0716428224225282	0.1456877172356684	0.02453341609356008	44.0659331776798	0.4011563737624078	0.631302075551047	0.12443247061973192	121.73299053071575	1.4908180505260176	3.479012873338316	0.5756521354411168	413.3624242799466	17.735037513646077	27.007400718654658	2.90976407261641	1.0575705792795291	-0.000023375910730541748	0.006310214351420062	0.00005074392131675045	1.7491458356579677	0.0002605117589678005	-0.009976466914221467	0.00015723717806360118	2.794384745721926	0.00004269867815615197	-0.003750080008582548	-0.003493628531286037	4.427147157473089	-0.027282559534362302	-0.05881048283525709	0.0061509129297016895	6.55177118745838	-0.006645073773756796	-0.11635993541395459	0.027326350471806368	12.929611163872988	-0.5157117579338266	0.16185305048396784	-0.1466109070822904	1.0632943132419155	0.015191004487063762
1.028717129068897	0.0005852935052343646	0.0007567938142186277	0.00023944847110844193	3.6711362753994177	0.005787176652769441	0.006088675451214494	0.0018244106841938063	12.262650292977767	0.04064639969683292	0.047009205959978054	0.015549713810357111	36.61367392789469	0.22990322882153283	0.2712754196396396	0.08845195448408164	90.80867670936094	1.4708036730721523	0.9783177931219973	0.35044948282798355	218.1622967920574	6.967960131168374	4.332819116061773	1.2962801849586116	0.9383465354106186	0.000046826431677606437	0.0001330594276439186	-0.000015268222034436396	1.6815626510740163	-0.00034903140184638275	0.00138242337386891	-0.00011668789156744783	2.839089234486355	0.0013029156531100528	-0.007934420232556513	-0.0010695569349810149	4.331294812827899	0.022472124421068263	-0.0011956208828596752	0.0018242733860843877	5.624390189223603	0.09256862486620908	0.009293621025476826	0.0034624921797098375	7.442884176587155	0.4004545276732031	-0.07078514441851988	0.052084462295000925	0.9400763300276189	0.011150148835496237
1.234685854011836	0.0005192538380242662	0.0006587790549998477	0.0001921293157977162	4.5300298959304826	0.005028503365647433	0.005936477507039858	0.001629583966644837	15.303128571638025	0.03409710367631207	0.044704324149980004	0.013617605812247387	45.93569106695901	0.1301703261041898	0.20352020807346152	0.07895089482697672	124.59985659615899	0.8263087249742477	0.9166306637739703	0.2837588182410305	408.2443307487008	16.397795860792478	17.882838525043198	1.1896519294855312	1.0538976093564076	-0.000059729140044974495	-0.00005368980709468337	-5.792909602944938e-6	1.939234838855781	0.0003701407936241738	0.00014792125333173867	0.0002543079704405977	3.2979716120527525	-0.0005830420967494015	0.000636370331655603	-0.0008770610819254497	5.013026070786573	-0.013832056738273394	-0.007604325213051238	0.0071608567657297124	7.068747375016721	0.10798847484221569	-0.034127786471403	0.0085651639916016	12.838064985558255	0.49222246810349163	0.5605468388661984	0.061359152639629586	1.0551779839280477	0.011767637521976433
1.1739829747035175	0.00039988976201257734	0.0005342311071798653	0.00014425574746026502	4.30283769186444	0.004431346736344217	0.004253937131012889	0.0011653769864719999	14.831819570901905	0.03134415076572075	0.031273600603571074	0.00797235634569204	46.15789115144987	0.17453068055394236	0.22483295506869866	0.052931026380300485	121.04982171913997	1.5404787554004848	1.0841463148178019	0.2958700225680507	411.1005016061214	17.430362378789454	10.565169708045929	2.0434828624269907	1.0364967233694213	0.00007342590644857197	0.000038939579185124104	-2.439091819096618e-6	1.9045038761858146	0.0007727912216276975	-0.00029994721282862566	-0.00023661341242163923	3.3028470588442587	0.0009182782384706205	-0.0034683731186811472	0.001043778748203194	5.210387958386823	0.004032239571537395	0.0016251957656995848	-0.0006835851580760022	7.117900132086447	0.09791130423549434	-0.011924079472425197	0.009988386103349522	12.884603289559555	0.7457370905025664	0.6185667668248176	0.003886313205502601	1.0377248243158173	0.00796942895808743
0.9780092045268867	0.0003251106164260122	0.0003401736758338057	0.00009615760839647822	3.574769578662897	0.003004713340199116	0.0030624998108000527	0.0008565632870538939	12.228752197065623	0.023084267707394423	0.01992098885544285	0.006459959213428516	36.941627948641056	0.12822126501468684	0.11181197679933891	0.030338575479337063	105.71966440242	1.0810055341553753	0.6675906592155713	0.2501553008923015	339.6014996581321	9.415117155442497	16.65257778285527	1.660586136116624	0.9451993965481945	-0.00002756842822913312	-0.00007095764529693303	-2.6646590992722635e-6	1.731283410300853	0.00014888316452381497	0.00046625430376943174	0.00010994742815182897	2.977114801411798	0.00009774179020466491	0.00035349910194340035	-0.0006706677142685975	4.553803224492644	0.008913363203065409	-0.013422720183784695	-0.004379898078225967	6.749656036817376	0.08777366661935954	0.03921247645376232	0.002583274952898594	11.805563020707323	0.33998379899961084	0.80915827976863	0.046288589511200136	0.9462074352689998	0.008605764770713824
1.1194380677978577	0.00037580076773096227	0.0004686822020723658	0.00013372887643265427	4.102769797159293	0.003771860530035296	0.00395054676248036	0.0010770662653978033	14.147456783884426	0.026607433052540593	0.04225246806834572	0.008495406183967292	45.095566141779486	0.18307746470191313	0.35557170218547407	0.07216330359890707	134.80231600869482	1.7002857396208773	1.959036923949142	0.3129617871146172	433.29534780867334	13.82955590262835	11.823039690393431	2.914033742180798	1.0112194265300694	2.5109573111891306e-6	-0.00010279099608180109	0.00006531630677916636	1.8584483996223287	-0.00042376874307198826	-0.0005477096504223704	0.00023776049450764097	3.2308149616218236	0.0010933987029442163	-0.0017537267378191315	-0.00134706638618431	5.258257166263145	0.014026588841256337	0.042639744316231944	0.007609155577083922	8.212333378485239	0.10032665939301676	0.050185883930767825	-0.013103366619639506	14.380446925422714	0.28873973521593976	0.5944166092705834	-0.05561626392231359	1.0123241911351235	0.007729021901296755
1.2130483752209142	0.0007578259374328011	0.00388461298966234	0.0003490316673017049	4.2654591999102	0.005867233915509623	0.013921691382280266	0.0022833711782466516	14.438714158944146	0.04024296409667207	0.10290271295452846	0.014477447336885042	46.814354874952556	0.1851485324521439	0.8120871762703263	0.09847714716058159	152.61046473272384	1.097781380818674	2.574409971429125	0.586369100969877	367.5444929103598	2.248747116009773	32.373612355388154	1.2263631334532608	1.0306802953514291	-0.0002797016862644221	-0.00038856374503843267	0.0000724590374082062	1.8221558326566454	-0.0005008265829978079	-0.0002392389252334281	-0.00019739433082661812	3.1183361823106353	0.001239516536376314	-0.004221708412731323	0.0005887088461204443	5.167003666413649	0.0040371040441839565	-0.17018706498180472	0.0024073488705410023	8.635431821662037	0.06652379337778201	0.014727456613581803	-0.014696778294597411	11.928851289607797	-0.07405020913859488	-0.1611438655143478	0.08717821368474736	1.0343802131494284	0.009238177671532179
0.9523099840087197	0.0006883980147513891	0.000595709200545738	0.00022301085218474066	3.404575786433906	0.005676739771582233	0.004757574404878643	0.0016355104264155745	11.002728582431931	0.04003948562083317	0.03915645355724345	0.010516963659093402	31.950667349713644	0.2642900854994828	0.24588550350572416	0.08225953374566153	92.3513433416398	1.679910295743542	1.1094856461825435	0.3830067764362111	315.95844968240715	11.692795938104101	13.332468309195908	2.887605316584582	0.9096640390543708	3.5136207676751363e-6	3.8523766811267654e-6	-2.7817513705854584e-6	1.632672332371087	0.0003497522234121921	-0.00026279517323597924	0.00004872758939574089	2.6663189719143494	0.0035203280576037253	0.0013759555231793858	0.0008639864617142842	3.971429095235082	0.01412040348174309	0.0012337397343129683	-0.005333389250727744	6.0867076858021205	0.08380909304935445	0.050241192943447845	-0.03748155046118128	11.861635342545236	0.7087936197208715	0.6680030108672051	-0.09949254594136048	0.9112484014829352	0.011578961372429177
1.7240374331259352	0.0009782826420238456	0.0006867332966445159	0.0003059625292897547	6.176376688022303	0.008043419530957802	0.0052138349685982004	0.00213592905333867	20.665971802819158	0.06912487584348442	0.04462674121652525	0.016012172221227843	61.132284599741844	0.4640153952646186	0.3835899347087334	0.13124165747178015	167.8675681388488	2.2770348055027467	1.6580089331419299	0.6434869507168572	517.3604043650341	20.53365234001807	13.874119136166913	2.9279880828899874	1.215181746132823	0.00002313771146083943	0.0001262817006371163	-0.00008417411548843487	2.182476139031692	0.00002329338350132924	0.0004780489843726707	-0.00030843895350281817	3.67605886479307	-0.0021458990173652383	0.0018350471167839603	0.0017442525822681622	5.5429095778861495	-0.0021123458678693383	-0.015330121782086948	0.0012740224077027681	8.04287830685212	0.08051608803209283	-0.07830437087307941	0.010276444344543445	13.892326346173384	0.39019638141889074	0.3578081582511925	0.14834828911561537	1.2174158690845525	0.011566652152931256
1.3127982348102412	0.0004103830782095781	0.0006682541191405041	0.0001728713932038899	4.754352819307513	0.003936535690245338	0.005191776380312734	0.0014489016793588208	16.1568514930273	0.027496402138387575	0.04078572194816667	0.00949562194070316	50.456590421932525	0.17880118393799374	0.2824355686444637	0.06567606068108854	125.81702224678087	1.1310719859282514	0.8593262412978677	0.23396089718373206	344.6897436975234	9.137635020876434	7.220845374036331	0.9534528314481672	1.0856410337826379	0.0000938329069765321	8.753832681987463e-6	0.00004737702660063887	1.9712382438670222	-0.0004166378191033079	-0.00024051590778488528	-0.00003781684296972452	3.3716711201577154	0.0003339565068437721	0.006395628125036669	0.00016903037445605218	5.344368913509843	0.01568162076768365	-0.027081013723754706	0.0014454664805569925	6.859876558344885	0.08011385503811636	0.0878842186481488	0.022904970606775696	10.278115828848367	0.1967331052822763	0.03731334595981356	-0.048797866632380615	1.086970359252276	0.009520767052368782
1.0041398172321618	0.0005296779985917833	0.0006763741789634987	0.00020012861465272812	3.6397091205773435	0.004946615997633434	0.006067157111484482	0.0015303879549111777	12.201630706101007	0.03647024520325711	0.04300193050063477	0.012020203882554453	37.129638639084185	0.20011162640859637	0.2539757920319487	0.07578816893159779	92.10627361725015	0.8911606668018858	1.2095351147449664	0.3442122227088993	220.6724267749469	5.987034489825602	3.9385999606146074	1.460124692078547	0.9415610508859007	-5.551862015925055e-6	0.000147810232255662	0.000011011048467034712	1.7130354402019965	0.0002343551017858979	0.00016622065171061735	0.00031113842578326626	2.897237952091949	-0.0034303511617056704	0.011057909709498154	-0.0018425247487489638	4.491556266737751	0.010844723810710426	0.018799693035334922	0.0008799168240648562	5.769684413685433	0.06998204390409186	0.01756090533485501	0.0009400980254617079	7.554749998573121	0.2846194479696683	0.0228106262590125	0.049508272654636504	0.9431807826493207	0.010757108005643565
1.135678295269757	0.0006057855617124266	0.0005594158745303349	0.0001826261683562085	4.099770924176209	0.004919294883252916	0.004685215817046226	0.0014612692151275929	13.8077090026945	0.03911620874376746	0.03445074602698252	0.011320644906774334	44.423746708404835	0.26296640718453346	0.22825375253601354	0.07548008238700703	130.45912758141168	1.3378372147905475	2.867940450577033	0.4624536944472408	429.1449839979727	19.432173454853686	16.2591702989523	1.894026616060096	1.0083482751944837	-0.000014221319707317272	0.00011390595900128237	-0.000026420996830650116	1.8257425278244974	0.00007084964663077722	-0.00001895420604799664	-0.00005915780092597054	3.1000719374168457	0.0035821921412130544	0.00144894604712682	0.00039415005827479776	5.089471583898832	0.021975850364839095	0.018016670661553175	0.005235635014630685	7.84628389733828	0.11644312532839553	0.134999838650129	-0.02540140459977171	14.268990934144435	0.5891760742532683	0.18734606658136577	-0.090746208466135	1.0097846438443598	0.010262135245538343
1.0774726401507029	0.00067548583585832	0.0007933158103318218	0.0002217702023175318	3.802783115308004	0.006326252250456342	0.0065053574330982055	0.0016675152836738221	12.224529509434785	0.03872645265436156	0.050169583637215125	0.01267779018610091	36.34161386393322	0.21002330300173144	0.23893965444926138	0.0770656253113566	95.28366459599252	0.8594552476284152	1.062689137551115	0.365071315980646	246.13900371030005	9.240759539531101	3.7254150667556267	2.286022302041382	0.9672488625966501	0.000019140780423316174	0.00005654171920375979	0.000023392372286766054	1.714311982233788	0.0006449745194157821	-0.00017041589169419566	0.0004996005301013204	2.782570285048051	0.004827808049888003	0.001900793369242984	0.00006220466698992635	4.213766627276033	-0.015152753933976788	-0.0025626088232776944	-0.001275344997841596	5.720375611436647	0.024260774658562065	-0.04010356652633947	-0.006485879604458117	8.075372353750126	0.41194345542555083	0.17376604165997117	0.01896589525285066	0.9690379309237702	0.011952154753013908
1.1395765581444508	0.0007676617625908981	0.0007250892090977145	0.0002664973790269318	4.086904747352801	0.006923097292069024	0.005683800559781014	0.0022105874252393598	13.762379292367884	0.045331788084440494	0.040341502525600065	0.01533318409218652	42.547714984900566	0.2874453804517303	0.25092265235794503	0.08849826126296877	109.61148678361214	1.6394043777380147	0.9254160161354045	0.4595332508549931	297.1839104794901	8.055849779911515	3.6222672598506054	2.519102174262919	1.0001201245953295	-0.00004349607983448964	-8.252257215534452e-6	0.00008993667134684121	1.8005115100487639	-0.0005358994574421499	-0.000448800664584198	0.0003285698226913139	3.0580474011561645	0.0030143425760838236	-0.0035186010240816448	0.0016588002130258428	4.80858069290628	0.03001593984646073	-0.005888854141303259	-0.009375458072149886	6.389406142145455	0.17153053551417632	-0.01841925739210277	0.016351304580560937	9.2922081101453	0.3174906037385018	0.030132083911522358	-0.02435679632431286	1.0018833161639817	0.013558691258127082
1.3452671062229944	0.0006587842697311503	0.0008479977188659843	0.0002384310205158012	4.836937510708395	0.005854666935228359	0.006218798665524415	0.0018985209531787695	16.3926788111056	0.046259897673460906	0.05411704020552165	0.015306471803315496	50.491092513682766	0.2843239126554902	0.26461947653371337	0.09954401966532314	126.92118313556313	2.1796151816094365	1.5062601648896878	0.4743425127823534	396.07785181314676	10.693993671048363	10.707088111123749	3.916689617457588	1.0786508344295047	0.00003374823280064376	7.109659242359203e-6	-0.00005726751819932641	1.9456084717014897	-0.00006411062273428114	-0.00035040292920948544	-6.594874799028902e-6	3.326277900585885	-0.0006602466789265841	0.00008886434775915933	-0.0008721964244521344	5.220405082598564	0.014875751714339587	0.017950050248432645	-0.0001291507957325647	6.920079645905558	0.09703085901994357	-0.1021955632288027	0.00892899404982738	11.83362527661894	0.4996293009346974	-0.06602578120944658	0.041147296956316005	1.080485520139379	0.011875864960098959
0.8637303616533656	0.0007661250211392775	0.000897018108594362	0.0002727494966324399	3.0231122545694	0.00617139172551702	0.008045300573586437	0.0019975573590603037	9.728987888245715	0.04401848943537737	0.059460077729783296	0.01541802658852507	29.92151913973272	0.2645296659963593	0.2955899934428691	0.08264927734917388	81.0871289880577	1.758278811800793	1.3687940713584517	0.5980302161918283	254.14626233911306	6.974989619498275	6.521532571958832	3.1819462950970716	0.8496937427762465	0.00017341817627300314	-0.00008936242636765048	0.00006829183268121914	1.4956387704776175	0.0008346700088707839	0.0007907313972401344	-0.0002638932103378633	2.4403061305754687	-0.0009643179643839008	0.0007329339236245893	-0.0003569902148693851	3.8551944748532994	-0.018532138186856006	-0.004956746719060441	0.0024960790219938234	5.57186479908629	0.08001100763128685	-0.06716788138112571	0.01548531425627972	9.697500057615432	0.28210123392126457	0.24195674546563264	0.012744781545040945	0.8519687086282212	0.013127278209070052
0.9269785872323341	0.0007316965255059986	0.0009198003723948172	0.0002581435158667722	3.3391495263880944	0.006564706671671903	0.0075835271070732	0.0022500412241344145	11.224541148049177	0.046076959314788446	0.05189566365658324	0.014976190451687377	33.718882829670996	0.26830210291996137	0.3128798585122562	0.09818765130076738	85.61667847540946	1.4858037386972789	1.369739470364573	0.43239188178368243	248.49522833084663	8.219994250196615	6.969092386006575	2.052186336411661	0.8960594647680313	-0.000028098385465829206	0.00009375483947095546	0.00005734618888482038	1.622103335186618	0.0000662278548588472	-0.00006713275511529964	-0.00025953829390006137	2.7563996117131526	0.0016952068787325874	0.0021157236031892706	0.001475328042803749	4.228901611316853	0.0009039027315634368	-0.013937297403495407	0.005491177049213959	5.62145868222073	0.07845798655923403	-0.05712439731676246	-0.008698729853569887	8.79952467253965	0.2992435023765451	0.0707649986982407	0.030565831279575812	0.8980230586501258	0.013057159104262193
0.8814144912202119	0.0005618894053642158	0.0005232456903376669	0.00019195964775261997	3.162434050448454	0.0048007123368255895	0.004343964869009001	0.001514908230997236	10.542349564311982	0.03609888340878458	0.036991901811398796	0.014681975272575512	30.36721575185121	0.15421049154630198	0.14030375223037905	0.0696671020370431	77.83577094413637	0.8761036108826301	0.5883175704652095	0.3484467813764383	242.78377097741736	10.876057577393595	9.465700032789654	2.8106630418922367	0.8853845251106179	0.0000489187385683472	-0.00003465114999160144	-0.000021788835075499102	1.5938866959124531	0.00009221511933403163	0.00013385225641350513	-0.0001566228556667913	2.681094461594264	0.00012358512806947265	0.0011853761527602048	-0.000802163047543158	3.922412517075755	0.0011584263685129237	-0.0025998079424678464	-0.0001538372437913982	5.241501229770038	0.02777815709482952	-0.006256825638444306	0.024571825316892712	9.111657145756913	0.2790054750112757	0.2626716445336174	-0.051855655877579586	0.8868224337724723	0.009942977063225588
1.347513619101188	0.0006243358018450702	0.0006219332132529228	0.0002307837458657275	4.829398394253488	0.005508232707809652	0.005137852982508371	0.0019641542603173632	15.90139086418557	0.04088323597141345	0.03583452020604571	0.013742604580016596	46.75308558128688	0.22404301099065646	0.21416742513576573	0.08522666622344093	118.48876685273513	1.6093462900186704	0.9211847094601515	0.3838109920681803	397.22203895465407	9.680727139082352	9.017395773691012	1.6421008398003383	1.0927709590953367	0.00001710495937048025	0.00007882161324865532	-0.0000335811935176931	1.9637601791234787	0.00019126763888287836	0.00011807423546468296	-0.0000778727449503897	3.253921388209406	-0.00461161270365414	0.0010346323619474485	-0.001964627874168847	4.845829937499237	0.02056920419182012	-0.0021631383167709404	0.005703002211229529	6.4005103073355745	0.02674053686905829	-0.011952547762263736	0.021485460759038226	11.529731454505706	0.46663037082751213	0.30063460542624787	0.10901164078351816	1.0942691017032828	0.011701842136157744
1.2011649467702177	0.00039357417936221973	0.0007996081159674089	0.00017425156001811605	4.305238183841484	0.00445042057598696	0.006578857415161376	0.001410379965839118	14.308649371672374	0.026175582265799406	0.05061744318047875	0.009740224243881265	42.0903516323543	0.1328475145572271	0.3567428311102238	0.06436358219445444	106.69891487484864	0.8851138505114956	1.6585970123619167	0.42834671828358817	205.4374062203599	4.96194483513083	8.176677198515394	1.3989224461157428	1.0354357240607008	0.000013311595444916598	0.0001169834496234601	-0.00006305036270040052	1.8613608408443636	0.0002661061692916312	0.00023139781073174196	0.00032679947320347544	3.114555077182152	0.0017272030853311983	-0.0008038294196336386	0.0017717403610376008	4.651846092178023	-0.005484386970907753	0.009824031041359316	0.008196179336817435	6.082902795978666	0.03889375674479731	0.04729313029984157	-0.011396591885698656	6.447522673713305	0.17732736122351794	-0.0816704732978333	0.023775336348009674	1.0370440043718185	0.007607168106339305
1.1911493556954977	0.0003883200162136955	0.00040303202122014955	0.00011597879779939237	4.356800019295649	0.003995805114022318	0.002944046456497444	0.00106162548981508	14.82054841807214	0.02740620677524835	0.01845453357301865	0.006540957603593287	45.56341835122698	0.1697335464708498	0.12883288747471797	0.041068928516607664	137.33204642909985	1.6691418161723555	0.823641406007795	0.2797670267711096	503.22704342568346	21.063114271828486	31.956648084356285	1.2553952036576963	1.0458441658021245	-0.000034372272993882487	0.000027250820914751956	9.589706990345052e-6	1.9176484651889945	0.000039016934669117745	0.00044654895333668873	-0.00036107137678870194	3.28012626494404	0.0011878665575493802	-7.984632239225757e-6	0.00009017644460016097	5.113835861600146	0.012554281214766774	-0.010015494163767222	0.00136502648244601	7.9347318794352235	0.11702521704414767	0.0389621356957543	-0.012222611640429214	15.90583436732539	0.709358037782698	1.0244029588747354	0.10881835102127838	1.046696961521464	0.01069600991285679
1.259913710301809	0.000992493388596343	0.005412214193411028	0.0004387471276045362	4.257509644949898	0.007060946105348196	0.015659541650674003	0.002680417894802199	13.531650292612436	0.040458792638845734	0.10159489299707726	0.016529570507909125	40.53416842437114	0.16643463356468705	0.8229728921580921	0.09462786691325369	113.79378237597815	1.251091632499475	3.288464377759058	0.5473533803521374	314.85392249013023	10.502245409074916	23.24443206354153	2.1827246277771515	1.033765613406584	0.00012506878550636863	-0.00024523343393092556	-0.000019362191906234924	1.7593015127892968	-0.00026322397270874063	-0.0009731964246699003	0.00010315688432232563	2.831977081852291	-0.0018999462461747614	0.00278819369717633	-0.0011354582418173379	4.36100531551583	-0.010710186855931909	0.15439835194631224	-0.0016878604445260113	6.41199268472465	-0.0962662776024106	0.07410544586362183	0.0007444992144344046	10.423929737159675	-0.3349327130115285	-0.011236754061276371	0.027396599301403986	1.0385531014038534	0.009799979589357454
1.105915876917724	0.0006899091967964676	0.0007296817833318195	0.00024806652309079303	3.9781660546869344	0.005708181571010573	0.005432290979636565	0.0020194651502373345	13.241809778184267	0.034043269692925614	0.036803467606256086	0.014456031883967218	38.68789507999587	0.17918269575210857	0.19253459530610353	0.09265985303177947	101.54818470830553	1.0590678370748672	1.1244746342884355	0.4104875400119745	300.8894633787442	13.49620743667583	11.503612274209626	3.3553977462985545	0.9930381945683739	-0.00004425338171413342	0.000045316998386915646	2.19025783822835e-6	1.7922780152711038	-0.0003472185010811915	0.0008040490108677741	3.7841934390406645e-6	3.0044008566443723	0.0013535891532652636	0.0010300090272443662	0.0024101275027508186	4.455531280648524	0.009516499472910583	-0.012691311328659107	-0.0089044134616421	6.055750945110747	0.07732135902425522	0.06648658637736785	-0.06395058618864018	9.939322050962229	0.5657253648183866	0.40892924945560155	0.019912219004086705	0.9946285923983282	0.01338704379817332
1.6133657958955177	0.0005608833124611365	0.0006095704280832445	0.00019322169085626866	5.731358519077797	0.0052432470259589	0.005020948120229119	0.0015336616108241516	18.72137697878148	0.03623400286747167	0.034601467850909805	0.011288345502957852	56.35185702998134	0.1986430141696791	0.201594912991318	0.07686134305786489	139.26021667651946	1.0950294522501465	1.3868579306682796	0.4615054677410372	422.9467346515215	21.659561910432632	5.44033020332808	1.701473376460149	1.20017808199489	5.5913803215905205e-6	0.00007756232073494216	0.00004568180470195139	2.137391310644502	-0.000052407571101550906	2.3398168142586105e-7	0.00018722313848321812	3.5124591045881672	0.0030132573221604265	-0.0028124217196691856	0.0003695313101709844	5.350676255988063	0.0076696772253812325	0.002893394055785848	0.004959912328209577	6.87144523537014	0.003734726848384597	-0.001879734408593375	-0.005168395942192552	11.418269448096089	0.6314960436193087	0.18266412334368828	0.03836580634615944	1.2015773776883991	0.010051542492500364
1.2461466108336443	0.0005304530468725401	0.0009111169169524961	0.0002465396905265089	4.346989898680408	0.005840233414773806	0.0076064517376169235	0.0018057446047487213	13.610176674923169	0.032512723943748795	0.045914633417272976	0.011687108307990253	38.3770803108252	0.19227409009237456	0.3712436635411098	0.07443676559466489	99.39755999531533	0.7327686615625811	1.371777410735155	0.45931858326944736	198.09548274345002	4.991558647874834	3.5674248292421926	1.95983127558916	1.0376044254100232	-0.00010036465392590453	0.00009911078616028969	-0.000065217865956535	1.817375945157384	-0.00013372711656467817	-0.0007081905929937494	-0.00006082675684604345	2.869099229541855	0.0030006335964079356	0.0024302224120893775	-0.0015719302033876702	4.1258574795822325	0.0002534385177904704	-0.016852725414597078	0.01016417673332618	5.51095512556566	0.0511608686110593	0.10799922276723012	0.01691957834621162	6.138994677979557	0.17049543799920241	-0.12375212941229877	0.07294075898404315	1.0393644386197582	0.010097517350832006
0.7020992459839491	0.0009128019031680673	0.00094738426424951	0.00030907174064196975	2.491100818860694	0.006821037813783161	0.006476115247817897	0.0024727745016208946	7.993902244464541	0.04628585828401819	0.04631178687750675	0.014053650093738768	21.700728582922522	0.26294629796064045	0.23996497459220145	0.09200386459415007	58.95553312099261	1.4139172658666546	1.28711815093727	0.49226141880408464	207.27088159345448	11.805727203919462	5.652177368339244	1.5559066322955686	0.7633310287569146	-2.2847739337817267e-7	0.000057502986903764304	-0.000059400748769842794	1.3631261598409616	-0.0002783016681966316	-0.0005467193225056352	0.00033481410162611395	2.219011433296602	-0.0011452232289875229	-0.000855881684633641	0.001904481765716161	3.112617151654102	0.019334958206627912	-0.012502605786344507	-0.0007056608063382328	4.514200515254453	0.021459060878890844	0.13281355907705772	-0.013923741748458684	8.635080213896492	0.4203889253399058	0.2173861204283571	-0.03953699866112527	0.7655028966346619	0.017529471809783197
1.1375743567365995	0.0007844849374734612	0.0008358269169696334	0.00027472375569297786	3.982980147887794	0.006416908905248344	0.007206077277124568	0.0022922973746145516	12.807028774789023	0.04311588327306718	0.04914268208351596	0.014671544305179947	37.22477870149773	0.2553579857209948	0.28753494433323235	0.1055406967581471	91.6040993346255	1.3038910127367527	1.4568307044309419	0.5472189809479897	238.3179898155615	7.310946917418209	8.934928754492237	1.9277784784708798	0.9809946817938869	0.000013678817341494172	0.00009389086809851927	-0.000040450400018460814	1.7249526933525405	0.0006037407477183557	-0.0003964220531885675	-0.00016243909201700232	2.8014869547676002	0.005260859261922698	-0.0026465008715162363	-0.00034043229374188064	4.164102261988878	0.019114856321566523	-0.0006559754680586129	-0.0064544706747596825	5.416077976825273	0.06680870511091509	0.01272995627186564	-0.0001943122065491309	7.921434003542277	0.33608534629355524	0.021546752429636416	0.090187893142846	0.9831558760496804	0.013386189345710788
1.3196700930802425	0.00040142210851231466	0.000407589364118462	0.00014368193745256717	4.821707191709886	0.0037683859428507853	0.003491835429222192	0.0010890584864713191	16.583710787483128	0.02777571406831662	0.025157308938875234	0.007986751808016291	50.62633662019959	0.16969627276922308	0.1829740117869058	0.059910101406346644	134.0771603094987	1.3465653080607134	0.5874426757071408	0.2677512519015823	410.87076277041325	11.943347737724936	13.634419982950787	2.014742848288222	1.0890688371005894	0.00002582900489156661	-0.000022023713202389262	8.550402652013395e-8	1.9939269359758793	-0.0005075641020436536	0.00028304652484879985	0.00020865153177453146	3.447133731844218	-0.0015511762164465322	0.0008635434718510112	0.0004216883407513859	5.330173330574971	-0.0011416283658247483	-0.020917641328966414	-0.005701994803532991	7.322300243008594	0.06866420279767989	0.017660759218840978	0.024652336284269112	12.169783341526015	0.3652225489823981	0.4930710463881624	0.07826361265715011	1.0902418864196077	0.00815613697478061
1.1276469083026075	0.000600372700820936	0.0006098916913499864	0.0001908882539054639	4.105614546637133	0.005830772370297451	0.005511655160649389	0.0017180154668523955	13.892876234248943	0.04325786658170066	0.04188095616181971	0.015978182128202262	41.22617077852397	0.18541008064576778	0.1455039228000738	0.07636006487290718	115.81887230932149	0.974475298863182	0.62712000108734	0.2274478218489829	348.5313206365529	11.299340109148426	12.737494486285671	1.548558871081181	1.00358681604474	0.00007410314488393308	7.0914617405078635e-6	0.00002632179124808105	1.833330440277227	0.0008432834904535103	-0.0007688276709484775	-0.000045134294454338704	3.1275977841127256	0.0037914408450996904	-0.002992235038737627	0.0020127421411058727	4.7034216333629155	-0.0005479170059183645	-0.0028433614239830583	0.0028349618427498434	6.830141121416081	0.02938207159929	0.013035831165088583	0.006416383580149074	11.35096909623277	0.4455588531869403	0.4141737092904722	0.024642026484106874	1.0050214830938717	0.011808497745594983
1.3039488462246325	0.000457502129929692	0.000578413953057372	0.00021493500056538178	4.582270671654922	0.004465133734279259	0.004172462533009258	0.0012561584430747412	14.392164906921893	0.025871423167707307	0.02782137179002339	0.009247217555148526	39.41731370686244	0.12069844566911839	0.14792698856667444	0.05297122155724825	95.21186156569946	1.3092548850340173	1.0965281910825921	0.28060899210865065	258.5153915107449	8.683836592737485	6.6900105713904505	1.4750056417008264	1.0754238989531262	-0.00007843636573318204	-0.00020444358043870912	0.000025315029604187463	1.895055385949598	-0.00013201920094520724	0.000297368321035845	-2.022902546262349e-6	2.996004223532977	0.001995006437415206	0.0007995278411752913	0.0008771723114823417	4.1592255645472145	0.0023875270601060807	0.003389404600757154	0.009656771107152861	5.203916933049583	0.07549160191550733	0.008110183185212316	0.0006066210502473396	7.573080971889579	0.31554697014099814	0.148548376271153	-0.054948260839569815	1.0768209127296748	0.007281417688788313
0.9312514007402181	0.000662992124328605	0.00046822112535260254	0.00016825455169691415	3.321238694915013	0.007268537430292017	0.0038225058968773752	0.0016140815517112607	10.486084922672761	0.05211035399402171	0.024058561427734416	0.011182321461252417	31.644736582920757	0.2357167001594235	0.15859405967638338	0.07336288920878112	93.5710369033204	1.1767735757350115	1.7173309460327026	0.384595868435621	315.15597061860694	14.363968872937244	20.210398610594755	1.5954958509952701	0.9015069068466097	-0.00002101395605877144	0.00005046719927576866	-0.0000685494587933493	1.6142297465729354	0.0003692350106032475	-0.00007052246006827428	-0.00012066038198531283	2.5739534532173893	-0.0008926426522238537	0.001431258433567952	0.00011951468489155529	3.9663665488836575	0.015058782299743563	0.022855900995050128	0.0034593742583937616	6.107772908510494	0.017705895904334586	0.11337253806615832	0.014883460505428533	11.477978342835778	0.45512997185540977	0.3200629346323636	0.01601514331274233	0.9029343391853566	0.01176502341777893
0.850230508066316	0.00038992187423337053	0.0007758363251595695	0.00013863965247428218	3.0113700597208592	0.00418089698178005	0.007582509289513695	0.0014162255789339417	9.705063025494491	0.027945620400571185	0.03984929983692598	0.010220832498029681	29.0386710426173	0.1769870775184031	0.17255184276315083	0.05910883806542565	77.95295894360831	1.6889688167940458	0.7335012381070535	0.2519103984654733	221.9303405786024	9.071515416068346	4.927630210912072	1.2163521893438216	0.8608667750639757	-0.00003129023298633688	5.210131296287133e-6	0.000011297984638442404	1.5328373434213722	0.00030791293256636596	-0.00025218095023589676	0.0001185700648459006	2.4975428186261937	0.0022420545636353275	0.0009291371359247243	0.0004355270889598831	3.7989081993566454	0.02459770322731848	-0.011401715361925973	-0.0034728890106119578	5.2275279634872005	0.13845871082331612	0.04650416981310955	-0.005931886859670913	8.083829010066735	0.3960962895571058	-0.1933955344168505	0.015760178162562335	0.8620877563135597	0.009662537610459166
0.6951038636280723	0.0009954897487153213	0.001184563261859515	0.0003838330538621272	2.432825404052663	0.00920176964341159	0.010764483425635563	0.003107899952989608	7.997709959541319	0.06176789257091175	0.08275834947904398	0.024359826284554385	24.23123812269463	0.33578743844024983	0.4351482946589118	0.15810054924259853	57.86416741715057	1.6100536062001858	2.2282069987571775	0.8588506507981903	163.87300520730076	9.997821320117499	8.939979279180791	2.996866477132651	0.7344240890495	-0.000020579886851942693	0.00006714417468132433	1.2841076811457993e-6	1.2974418220487345	-0.0017330496119815147	0.000023099359220840574	0.0003382010377664331	2.178471539785593	0.003925838137855	0.0016954614576143562	-0.000028089849104975498	3.4318413971808055	-0.0007075732509492557	0.004433105555999059	0.006822175946343932	4.476546116295711	0.06011076506133521	0.01564779254658676	0.025580353464549326	7.39647714239848	0.37959023731914815	0.2504203503844846	0.021583795109530065	0.7375847793764614	0.016933487427917376
0.7196960476529195	0.0021267631322249396	0.002444956998739629	0.0005429417748432933	2.4490808122582077	0.012877996850695772	0.0154154037674517	0.004031153228208767	8.129950231858817	0.08696010978245294	0.12893778858894564	0.03130776923228153	26.029125235165836	0.3979780261346394	0.5790934215232693	0.18656020679779378	69.9484982198244	1.5066983099527538	1.9017610262985045	0.8150870479259927	219.5300718281759	12.210968057853423	10.238732065345976	3.1173849540661083	0.7609422323169465	0.0013917261555270407	-0.00200522602799917	0.00009324292911819255	1.3105114309310353	0.000741175741061357	-0.0032010257750591164	-0.000017909981646635995	2.239935863999749	-0.002679798524382924	-0.0020072965884102177	-0.0018010904011927233	3.757924609459261	0.023249059900692825	0.001447224883615125	-0.0036939455413791287	5.4271952728910415	-0.025345511394241526	-0.1381015271246621	-0.026251614313736737	9.550925682923284	0.3495118586299057	0.6226163720243038	0.010155368636306103	0.7659591964208537	0.018914437748245326
0.6082672555339387	0.0009186974562522886	0.0009656816656012211	0.0002710490609340874	1.931973842033582	0.007564022430139864	0.008199110046016256	0.0019002159357363346	5.42213575866583	0.062029593758141224	0.06057581410116659	0.017292556380066455	13.676697921441663	0.19895788027086367	0.24557039474509257	0.09657269360720525	28.324358432912515	0.6279742220182297	0.49818419926093066	0.2908489130392688	49.32912522901612	1.097992938423604	1.9892674753791009	0.4878854523044185	0.6768796062610772	0.00023424694134424143	-0.00025753370648349237	0.00005387774009581221	1.0846395800763755	-0.0011822207313396129	-0.0013808790208675852	-0.00035581802848281066	1.5611988266824408	0.008740197003372046	-0.0012456475884597854	-0.0008538109202092438	2.046951344481105	-0.004305871807236452	0.01410367361572914	-0.0038896714637853794	2.2328749474255054	0.010060817818310657	0.016992463682072814	-0.005096757646962269	2.278355024161524	-0.07582363262869042	-0.03102434302199955	-0.02502563343009365	0.6797330427830611	0.013548387270410982
1.2647977128765144	0.0004948590556714845	0.00047606508230826195	0.00021121314337123104	4.563043666510965	0.004046334981777667	0.00394589769264794	0.0015826475297275626	15.058139819436887	0.026308211607427752	0.03322056662199083	0.013504453300440476	44.18809238778417	0.16012183527990423	0.17971067101126673	0.07218479611176992	112.70664116421511	1.0676644118116496	0.7969744886450862	0.3083504520635218	309.71853809578937	12.577687136974973	7.174979813510439	1.4097434754510427	1.063396513002056	2.3474424945765575e-6	-0.00005460563708431278	0.00008014718839885246	1.9222720703166956	0.00016208535975165676	-0.00014772983159276504	0.00034306778851611553	3.187939558718875	0.00020671750394510088	0.00217119414243067	-0.0020967220560204635	4.735713602677125	-0.0005136259868150152	0.016819535399926554	-0.006773386792090901	6.26414198768571	0.07169595538670286	0.011686313155705133	-0.01483064811371808	9.470373057258135	0.21553761411539507	0.3557236903248211	-0.04494150197527648	1.0645307701472402	0.00965367052724064
1.21956627915141	0.0007693360621088541	0.002831495299149205	0.00035971099110456323	4.1501101478012234	0.005636271677452389	0.014575540792664566	0.002418634105789564	12.489821979781711	0.03358923597429656	0.1376237893601797	0.016101196794667743	35.04544155217176	0.17379527513043488	0.4510676831338149	0.0933740024237921	90.6925952137673	1.6998358408250376	2.050843698001972	0.35834079227702414	308.97292374984585	31.48564802628633	10.963418631385876	2.110972718271733	1.0252563708395541	-0.00006772020731165605	-0.0029878020561909914	0.00003054208728511541	1.753920630037113	-0.0003222121937521266	-0.005172718756737015	0.0002580414393144807	2.6788893440059587	-0.0022594194705721537	-0.006044093031479451	0.00016233801229389164	3.853351084787667	-0.003124322524268853	-0.019541590261303202	-0.0027315768012030712	5.311226999765368	0.1432558919444929	-0.0433582868042088	-0.026321508665946937	10.262793329840674	0.790946129985325	0.3610262156636287	0.008019460132008011	1.0289111017582204	0.0077567311599862744
1.0198777728115984	0.0004638081825976817	0.0005245299812869099	0.00016384933051399005	3.657644628901179	0.0040726458439701956	0.0036281743025991303	0.0010950465529158562	12.19187230396453	0.028494576994772685	0.02725329081469596	0.008579625624965566	36.58817575788825	0.20687578501938841	0.18708265082967884	0.057940742836903335	95.56485326886894	1.7650362407182991	0.7952450417581787	0.36732040592063037	315.9107645116626	14.340568390659643	9.550600433083234	1.9788201797909986	0.9531164755757917	6.2058648156113826e-6	-0.0001876912515976193	-0.00005944736224809266	1.7136412500507079	-0.00015633166295166948	-0.00009851759668418053	-0.000020164492622267836	2.8764672081997897	0.00037635016638696065	-0.0013252603717918282	-0.001995311302339442	4.386426898692474	0.028620807947783274	-0.007831386868324214	0.0041839830492278775	5.944057105674341	0.09717763431936997	0.03242849678610322	0.00021302301830950686	10.742400045655472	0.44691082274711325	0.28532867609986917	-0.052575868204954045	0.9543707475947826	0.007406770598966329
0.82939027248039	0.0003814026740752817	0.00038337990567128004	0.0001427507940937182	2.962247024387746	0.0034917404145699874	0.0028150556950888323	0.0009556255128878604	9.474477095568622	0.02072571549733318	0.021691799823771233	0.006835700500850939	26.396060238859334	0.1423387915882011	0.13835652890917804	0.04411922346651771	69.32609714430046	1.2927917743021107	0.8029639109226815	0.2701292042295404	232.81053281102714	8.655380462802562	9.81958165884085	1.4141155248961241	0.8567065579962607	0.000030851244504767087	-0.00003434281941279665	-0.000012356953810832223	1.5341399848296915	0.00004978253094553259	0.00008621486859224201	0.00001236828202885324	2.470076875316103	-0.000862037948993525	0.000056085758825609	0.0003915483388007448	3.5008503279269125	0.001766007944387143	-0.009099633276386295	0.006655739990254449	4.8341767936263516	0.09103970286839545	0.04441520471935208	-0.0008175992041558848	9.152797944478847	0.4300083121710384	0.3587728729502856	0.03327388854180724	0.8575946688179256	0.005845170323025896
0.9707303519311137	0.000594805478741749	0.0005501745210023709	0.0002411226420204357	3.468289612480593	0.005222969579039544	0.004433276632741747	0.0013050196925569301	11.46622773222076	0.03291772441718721	0.03511668877107468	0.010341127128744321	34.03822077332122	0.17402301989132052	0.24814730705886656	0.07389865291435585	83.68511424786388	0.7749988950562998	1.1402914181725343	0.3232056304802339	247.43994202368094	10.14211321183879	6.331744916602062	1.5101328499200197	0.9257984239738498	-0.00018043847925019974	-0.00002430041002674572	-0.00003275359995288256	1.6592434832050411	0.0006398859359291717	-0.000219672255797376	0.0001481749234651031	2.762700998912721	0.001537843104270174	0.0015634558586761385	-0.0006732541946813895	4.167945150618118	-0.01660082541849233	0.002016518576496527	-0.00343921917876307	5.340366329041831	-0.0038384084545522853	-0.047576897699541446	0.01977080116274174	8.71721168057444	0.30524256018214513	0.4193333877728303	0.002547451502497005	0.9272408859519924	0.00938809697388867
1.2644157958044855	0.001225014294483355	0.001969535967029575	0.0002493885970491483	4.663771071326086	0.008480384763178476	0.008531938769764684	0.0017436360057714957	16.512658272611525	0.06215294931323802	0.107143884894769	0.01683941993924306	56.73129066737952	0.256697197973332	0.21728407044334422	0.0958027894487108	173.95069576891424	1.3376785357419452	1.5873646083206634	0.4844703641022414	633.6248816935189	5.961660719865018	14.25060636483318	2.521076962673294	1.0750315151315117	-0.000628432008528638	-0.003227653607277863	-0.000013298997620793013	1.982086383885534	-0.00019579858918395955	-0.004727181436260337	0.000299510646606399	3.5233873214732587	0.0011774968289189843	-0.005506257781648021	0.0007736567332984306	6.0588896085809925	-0.003638770175003974	-0.023287083802984807	-0.0014479580505157093	9.538526381553774	0.08117401710863947	0.03844164057521302	0.010565465150434218	18.12334132537879	0.3144849920755126	0.8597194884941759	-0.07518372660412839	1.0779403136266876	0.008710740581668267
1.297749092699022	0.0004636005706942385	0.0007735935787301672	0.0002114463931061938	4.639614716331916	0.00432424807757807	0.005661686075843606	0.001558130075132418	15.308689999820547	0.023631744271652932	0.03720938201619475	0.010426649868988343	46.015602155691646	0.13567209590751753	0.26679850833000623	0.05734063316524093	120.68401991582161	1.1279273107057748	1.548466680035889	0.49311318930258397	245.49664851391114	6.383667679444315	4.3715916787175875	1.5755091638912955	1.0789389027712137	-0.00010244377746959068	3.5884247815808467e-6	0.00005733926021201728	1.9343666551437524	-0.000020559562344820975	0.00013526141876779688	0.00032858668842499015	3.2110411735110396	0.0011722478633835564	0.004292108096586128	-0.001545438330171264	4.889805500331642	0.012357769901763615	-0.0010597907607811888	0.00002502669465987168	6.6226354871468835	0.07974025338586475	0.06456011996351332	-0.012524838691735695	7.257100853544905	0.2724720582792338	-0.2251394791517563	0.05517054656298188	1.0804410213385498	0.009047056250679697
0.8544952770847146	0.0008687837435625898	0.0020060951836040407	0.0003106296969555562	2.8115765799550307	0.005615409357231092	0.009280829868287361	0.001910367806990799	8.55033115105466	0.03780717252561038	0.08961422250669991	0.011151179649761091	24.76447332274737	0.2795213526731837	0.23512683941759754	0.06189580843630357	64.96877045913178	3.1573547452700454	1.607933650755436	0.32108323441058295	180.5051754988426	13.659223032157039	12.190818646676908	1.0875650501571297	0.8161735109971824	0.0003466317816053141	-0.0030418811682721585	-0.00002372999895937013	1.3491700002703806	-0.00031498271976619424	-0.005180989974540973	0.00014243175610127704	2.085880939773472	-0.00012380156292435762	0.00029341003142941406	-0.0006665160423751568	3.089145408742489	-0.06085425160823027	-0.03371108716291233	-0.003637146263136514	4.468673276902647	-0.19352869185477264	-0.042859506445562426	-0.005946514084839848	7.621580606532502	-0.7261402739904098	0.403587123807601	-0.0512580426680305	0.8204651159704097	0.01151799383440667
1.2228532160023668	0.0005090597759116745	0.00043913761919747317	0.00021025341626506485	4.466031954280008	0.003946064785239069	0.003024170012499241	0.0009690713490335244	15.114289259327387	0.034537631376970065	0.024792078425876485	0.007132709266055661	45.876193309804485	0.22931786628182954	0.18978664941574028	0.04881234325405426	115.17318710927175	1.1236105023086769	0.7905245146278325	0.23305122137686138	336.02576721396565	7.362547780385709	3.677827556742312	1.8764245847975494	1.0551478795356135	0.00015356312767267918	0.000028340532838951607	0.000011704137226824808	1.9310021759065914	-0.00010266716442672152	-0.0000931929676504131	-0.00021824867775173097	3.286388815653793	-0.00008379127932060953	-0.000679183045847603	0.000415248131496842	5.0527687745869585	0.016279604712234358	0.0015021908211961625	-0.00619797626362903	6.542467587976863	0.06617551883644494	0.011320195293039554	0.008238114107061092	10.103731516854012	0.16468678346431953	0.1739610395367572	-0.11776258970429616	1.056264879855674	0.006990762655592452
0.8702470295511684	0.0003198372374683383	0.0004257360889592347	0.00010837947405150065	3.1455799706451932	0.0032680183704456123	0.0050831710170652295	0.0012120752418628153	10.585629505963858	0.020185781924237305	0.030825199456128632	0.01031622009302019	32.211302416237366	0.11930100873447873	0.2036173463855664	0.0520696589003887	81.58018195077618	0.9591417334492326	0.7714765828141584	0.2005233972714203	207.08383346548268	8.027544892351125	3.839589837613877	1.4887052720257465	0.867607315823529	0.00004197073313017734	0.00003589491851403539	-0.00003994410056535591	1.5738324873005622	-0.00021742470100786972	-0.00011546640246869766	-0.0003270413054255392	2.668859821546797	0.0008679960151823258	-0.0014422975490237754	-0.00024902281282257905	4.132551491337103	0.013050318863627551	-0.005872542378580401	0.004882521564530492	5.412375677341602	0.05477636815433567	0.006538140411739715	0.004683650452643082	7.5249110848330885	0.3353386186622702	0.04822226842031927	-0.07970653336608703	0.8686446084304539	0.009937076020563677
2.333799509541763	0.0003999095830628393	0.0005289312428735549	0.00017441799671306075	8.606600852562508	0.004292292799225546	0.003532747518058018	0.0010375098293982758	29.711451882055695	0.04116981250072355	0.032776003987785685	0.007083833573807706	92.27240171181452	0.2752914262981636	0.22472576728188204	0.05863478951736047	232.86739935118888	1.742102084638248	1.0332910642705855	0.34637744071909565	675.2804201203666	16.255362003800848	6.943533101997219	1.3723185356831467	1.4581887527377475	0.000052773983226976356	-0.00009882355388193318	-0.0000311889880276023	2.6938923371559262	-0.00018803314427758713	0.00008368472486308044	0.00023132908125939072	4.675826149078207	0.0009594021231746009	-0.0021745065432072774	0.00031268760445914286	7.355422779337582	0.026216454848565725	0.007267163005387826	-0.003005605762614549	9.622348204714024	0.09184169493437373	-0.0042416622470125885	0.0009479715705992285	15.03277091023781	0.44866726910526555	0.015982878853779137	0.11907267621438614	1.4590530067866894	0.004927242862221217
1.1706061110924677	0.00041036403021781445	0.00036592855441813294	0.00014188770007249232	4.244802122450679	0.004184793018736663	0.003023247308574431	0.0009592953328889233	13.809564367081505	0.026708793732722183	0.02122746617569892	0.008305395827424346	39.968806195664556	0.12503089150305227	0.13023782217047342	0.05171649709282614	113.37479722126768	0.9204085497819688	1.7244137022621602	0.29991887267751416	405.37260816483024	12.8840149637734	12.67581012685542	3.609243435626599	1.0240789871210687	-0.00013461352875371885	0.000038723508295160704	0.00003497666623921052	1.8609632218774446	-0.0004377788489725576	-0.0004034444399412392	-0.0000935644389024168	3.0442378540677923	-0.0012351712577160902	-0.0025950256894426687	-0.00023952933345901622	4.4655224804650455	0.002848348234771502	0.015609123684931966	-0.002160836068220301	6.618456555265081	0.01641847606210707	0.1272467161214931	-0.0017991979859125165	13.020056397482396	0.5746258521154558	0.9099131530307768	0.15174276847218535	1.0249661833400372	0.007934306091379736
1.4106429538491605	0.00033422017915630967	0.0003565907180923044	0.00011700064952314181	5.168139585487835	0.005311816436007933	0.00351084155509248	0.0009428915126367003	18.100087423494315	0.034913734524720096	0.029879033469326678	0.00714427105916354	59.383957907909455	0.2667565172640904	0.22828764365771878	0.04100317317252901	185.82915538034442	1.9453852074733082	2.0924416104166808	0.35856833743642913	692.2787438602654	14.318969239324852	26.91747957519701	2.3790131497304285	1.1400791405415576	-0.00005907388329328574	-0.00010765336225662562	-0.00005142020492176781	2.096507135384876	0.0005797022161096761	-0.000081836653757608	-0.00007029351640617161	3.705911098880374	0.0023508759336684504	0.0019586984863565046	-0.0010833956201282647	6.188154293151831	0.03044693134627666	0.020436432572661024	0.0005979299595923487	9.913334163768635	0.15041081959353556	0.11937426279246195	0.017152149709711437	19.36202337096671	0.6237053348937023	0.7825986490858299	0.017159085400652918	1.1407277661386384	0.006337033871934296
1.0057719646370575	0.00043797487818170546	0.00047638726926188237	0.0001679534505682354	3.65561712136477	0.004213664735297242	0.0038628592556753175	0.0010781912497093912	12.25895031568985	0.029994389775941706	0.03404898887557008	0.009837968778534255	35.47708636463031	0.1679338753450214	0.20018364562496202	0.06621218047069814	97.04631705336011	1.131464781663483	1.7118841039611992	0.37300839010625897	266.66764149489893	8.022287881649563	10.054105429635243	1.6279524009137905	0.9401248805535913	0.00003059239391902747	7.6083520956970304e-6	-0.00005956543213832455	1.7133231107578981	-0.0002123822976113591	0.0005519817624081502	0.00020556713389054173	2.893099053670762	0.0019398741337732259	0.0009875334766629295	0.0008086000724800449	4.25902909052188	0.00011914222779597423	-0.0017719331318248688	0.006606808585839736	6.09265727933348	0.005111997455409338	0.016525427033010943	0.007841069723960668	9.247896450846453	0.2584244117993735	0.18420625574348934	-0.08285895560827637	0.9413902996534833	0.008827944344777322
0.8399275068132998	0.0021818498394771415	0.0025941378310327264	0.0006491659547367462	2.564271512142894	0.018376690328429028	0.027472358355264893	0.007856173977690192	7.359103291194566	0.08427866321741581	0.15732431701768487	0.06440505520865958	20.499720380244764	0.3063027904085287	0.44190263076722447	0.24436058614633813	46.50027415937199	0.646930507510848	1.2750912294489283	0.931606949413807	98.5892785069323	1.464903321545821	2.028553898580999	1.4137264206797002	0.7521063329098183	0.00004429017692083749	-0.00011068654725347652	-0.0001308815784084066	1.171471739097953	0.00037516002958806006	0.002021259368282278	-0.0003101045812388128	1.751623653216216	-0.002456725359700504	0.002443295815793852	-0.00821439671613975	2.56880123260589	0.01774665716677284	0.026535035004402144	0.02841366325569648	3.1448861823018714	0.014085363728030383	0.07670630841192476	0.05191141921092257	4.062443640409655	-0.09338484201916653	0.1270870818075866	0.2672503129218253	0.7577313115860954	0.023300649987643716
1.0420203142081808	0.00030924076200465297	0.0003258609852728443	0.00013561745982459817	3.8514832156727343	0.0031231994863058954	0.002395352750829521	0.0008531662277463699	13.299072360116364	0.019047604851247707	0.018440603841760526	0.006460458492657066	40.17922404349164	0.09878083627811078	0.11128959985367971	0.04506225632720104	112.21524071038014	0.9325385771624175	0.7217999303331567	0.3127666954719646	360.7227836113207	12.350983874980248	14.786308350116338	1.4021227146454815	0.9813297824611408	0.000017677687513930193	0.000034884991453721686	0.00004504755675621524	1.817096232010948	-0.0004505687233217447	0.00045991978740526446	-0.00045707481791479787	3.1507810042657187	0.0015855914491188265	0.0012692545012125348	-0.0006769477235390705	4.809405226202096	-0.007351303594371755	0.008043715647059193	0.0018576678160228126	6.942248123859388	0.0233370296644797	0.03149429326310243	-0.007106258235290266	12.040863018846556	0.28579345338811735	0.4995546739506563	-0.006148414002031274	0.9822217904651817	0.005430405977113955
1.0252452192067456	0.00038062609318449843	0.0004997643238144711	0.00019778366789879046	3.729850565420264	0.002983830248721089	0.0038013872386837323	0.0008894727556679464	12.42001973201708	0.021813087491991442	0.02963275108624745	0.007368092631986466	37.082592281121386	0.1211159493576241	0.22183953874684004	0.055946906208361846	101.3942477977514	1.0914258316888725	1.2245694680167443	0.3077357858521051	340.9069643155152	9.086038296078945	12.31268712294178	1.834520068523549	0.9615199836110625	0.00002154825988932686	-0.0000643774197231933	-0.00005628156500014713	1.7527759945071906	0.00022041551510130456	0.00043582247336774614	-0.00011699042585626247	2.934250200941078	-0.0005912068621136649	-0.003169150495771467	0.0015541389955949809	4.450864323020354	-0.012138858913671906	0.015749618367169708	-0.00875983566241646	6.403562677066626	0.07833018198347542	0.043609136832361124	-0.0029160722828852174	11.74472124392405	0.4668687401853533	0.576498891380137	0.00622914837746137	0.9626124339621502	0.006633076747844358
1.2043742808500244	0.00030126386252632696	0.0004923569463170742	0.00014600694348845513	4.311672521796733	0.002590750864038777	0.004438776971918131	0.000969644903466587	14.358933255375234	0.02318226708963036	0.03286178923548924	0.0086452034579853	43.737767140703525	0.10534579078334262	0.20037506326055904	0.054468192588807904	108.26544578901462	0.7399110443962424	0.91216456542834	0.25683340770356516	271.9307975136505	9.682909151055856	5.691864037038762	1.3775589272806847	1.0392950999916546	0.00003334486008520342	0.000053508925747425634	9.088997426389078e-6	1.8640704661202234	-0.0006468812550272419	-0.0005875288807962365	-0.00009551840521141782	3.119479825598317	-0.0008981073737604493	-0.0007743854282014562	-0.000012920679330102247	4.803665171098006	0.010499262112653581	-0.020338689951754935	0.005518399067651668	6.107606894939945	0.061342997747835006	0.05731072350238547	-0.0018712267632825276	8.51241556535556	0.33852615329682956	-0.037524470011103164	0.08729620598916162	1.0403739602237914	0.006675730783821854
1.277395816892531	0.0003354948193832483	0.0003677116999408808	0.00017947099860409572	4.61514486561432	0.004500947273537653	0.002700983565135161	0.0010422548437540276	15.501035943862165	0.0264571172249899	0.020753917010681182	0.008012263910379593	46.86745738808223	0.1846332804702492	0.13606944017314335	0.06026719865796102	126.34643734155213	1.1509004400707787	0.7808046013882126	0.3264898609196784	379.40825238427743	9.941011187697061	9.274087419241301	2.253812548969926	1.0786004636323323	-2.0126947165434594e-6	4.845431189613945e-6	0.000028080320431024852	1.9542530029905079	0.00018098377865556156	-0.00027429164087916025	0.00014976370050184045	3.303830888184933	0.0028294396632966533	-0.0013858626175708435	-0.0009073763593678814	5.0602883962974055	0.01660526292960716	0.007903364901796791	-0.003261234091571148	7.03286652608651	0.10494505631843946	-0.01949695047143268	-0.030058338764582044	11.437951811250155	0.3819138156925788	0.16519292022054285	0.03938194396221036	1.0794909293073143	0.005745895814023412
0.7448935920814177	0.00041732078367254786	0.000447227159018697	0.00015857405342543641	2.7280188350342494	0.003606662805130117	0.003980346445065933	0.0011482963073921038	9.215611653415227	0.024628263634613585	0.031428201605587625	0.00897496298850268	28.095551488777723	0.15597099288670382	0.22516971693395144	0.06468461796643904	69.0128583973285	0.7989482154970994	1.0502479154683306	0.4392953629434533	210.06686337880396	8.810672609083696	3.9192261588755364	1.7235996951274057	0.8109466809470857	-0.00009234637644003469	0.000049858528802663234	-0.00003624386134991171	1.4898300246048617	-0.00024018362000142863	0.00029263072565405567	-0.00015814114460129824	2.535205209637427	-0.0021630180457741215	0.0008801324959790124	0.0018778027128884	3.9344340329865526	0.0031628017248937065	0.006144267882100592	0.004220634339706715	5.072896579571915	0.027161778974264	0.05073013627145569	-0.0584008167644727	8.287889150628066	0.33547738542681727	0.2662489589674458	-0.04169737635243323	0.8122980199216068	0.008642182644086432
2.0787691730602793	0.0005627743170624256	0.0006532865879691355	0.00023926250402474977	7.610099421574025	0.004487802063813037	0.004128785118216349	0.0012388562620932768	25.41674769845994	0.03344801676113847	0.0324731806566781	0.010431276299786015	76.50595334427254	0.2075775509898561	0.19395523401647327	0.05783991560430051	222.07066438840394	1.7662647531395066	2.1475992787169993	0.34968224661352404	720.162680973094	15.092093248689073	34.46365061794159	2.8452335924313426	1.3819597679583242	0.00006306700000588886	0.00005488033557667845	-0.000027904474828428623	2.5335281037663653	0.0003281172293121899	-0.00023369409433879635	0.00012542375360512602	4.2470996383178745	0.00039182563733770187	0.0033982241743157203	-0.00017657125399177863	6.4740175987792545	0.004788099103896657	0.004431150673290419	0.00040662527505971657	9.779124614917793	0.10629895160954148	0.15049327860826014	0.0079719997571011	17.33856470973361	0.32881678118556895	0.9517073133370949	-0.07042611226880158	1.3830582176899444	0.006691692415027044
1.4596523001185697	0.000375234809270161	0.00047929230506726223	0.00016920481206695524	5.306725526718298	0.0025899675736690175	0.0033591608602490603	0.0008794638563195477	18.05535439644291	0.024313150967814782	0.02608805340758648	0.006909067055280478	55.42266414452394	0.1602674272464834	0.24695931512721217	0.04914869480817329	137.238331315541	1.2530008475934074	1.31011017301567	0.33830818580263866	372.2896014759223	8.03488301818508	7.452824693789392	1.3541656494000023	1.1478990287168997	0.0000900632158927547	8.702482897311447e-6	0.000020667395629619676	2.089984893207314	-0.00020263431518539814	0.00023545007946375283	-0.00005583803273321985	3.571853348810399	0.002934729011149823	0.00077053678142648	0.001198636650561084	5.553617217848909	-0.005010863883984771	0.00021487741531579863	0.004598365813384872	7.129269860296103	0.05982553829170842	0.051454318495440805	-0.01596050172295473	10.493824581873081	0.19354997451508704	0.20777295183566602	0.031253651488685676	1.14906609708133	0.005528000727696352
1.647612944181326	0.00047000601512473835	0.0004211407809075481	0.00015914246459559675	5.9828452638054825	0.005135755361934192	0.00337407697981276	0.0011279293132732602	20.07055408403354	0.03882836409847407	0.02640578291955279	0.009824230600875429	62.318348799044614	0.25233662426291453	0.20357965667686684	0.06424504038077646	189.96136531103397	1.5224389901632653	2.0893390981555853	0.4223533788881848	626.6275543547879	30.129851704891777	22.299939510018568	3.4244685181735144	1.2187140773106442	0.00016200786289589475	-0.00015470936158135863	0.00008349191322578435	2.2181452025547683	0.0002830860161737687	0.00016573269199446849	-0.0001406367686688118	3.7451323537426413	0.0054774502269115295	0.0001946363814390906	-0.0008564597008394153	5.914803836621115	-0.007400667325259506	0.017639554596060328	0.0013742616300250238	9.46082226550042	0.06826099187072729	0.06508128244842229	-0.036916177174437334	17.577487439678805	0.63793156028475	0.9407977667139553	0.11262250090170191	1.2195278375310892	0.005908359638093604
1.6325455228141683	0.00045228755600597894	0.0005612081008018727	0.00016512169595627062	5.994181963240031	0.004639323003953895	0.004122042501855818	0.001348456074702875	20.594821352161244	0.03540665654809586	0.03262237171305869	0.009007589043286662	62.19824754841627	0.2251280103391534	0.17161785088316645	0.054819727158811726	160.08211691864844	1.675027866002475	1.0394651713846081	0.28812858198208785	490.8132263870255	11.862676208170203	14.122642808939078	3.550189683717224	1.2196418222529137	0.00002796046828621976	-0.00005425987385520529	0.00002256193407682025	2.2436345540950113	0.00008016216437270602	-0.0006022024157012979	0.0000674082263077998	3.8732465929510185	0.0036146547665282984	0.0004861521579268652	0.00018146545254466747	5.913085200782359	-0.007199165091391778	-0.011095555614106386	-0.0031857566987511057	7.902851966028959	0.02884598278014895	-0.07118927786707038	-0.005689677945014814	13.11678783137812	0.5227993802667509	0.5614993151826274	0.035862760280572156	1.2209330822820021	0.007736516416786515
1.033614941185875	0.0004095432847036844	0.0006735207134958871	0.00019502669845121342	3.735417345921207	0.004535746293495456	0.004727773333438964	0.0013844391251794951	12.434431897303666	0.03335599060352797	0.04055214330657885	0.010627056582835958	38.6524627173342	0.22524938611241868	0.2743505014654593	0.06592279038527207	98.15555203040091	1.3965828824611959	1.2827507395064848	0.469727844386979	240.1883876727394	7.0139777168673625	7.170621984768028	2.0446537286676016	0.9554868019985419	0.000033616906640418236	0.000013369174049570841	-0.00008586272595889369	1.732659371579558	0.00006758732012029642	-0.00046228739396264	-0.00039314427949848566	2.910035818834639	0.0034723485274085353	0.000484736224977148	0.0013946119733003403	4.605909726128397	0.010994379100660945	0.01189315917168583	0.00011216639476180066	6.0659404761470785	0.0832962383182832	-0.03571820848863102	0.005419511015898464	8.25397504227731	0.2882200112884024	-0.19598479714236205	-0.028630444060558865	0.9569058748354279	0.007993422147958102
0.8905890167946244	0.0011555122114104194	0.001496873158975602	0.00036732552394408164	2.8207075035707962	0.011767456801657456	0.013619887365550054	0.004547125878955495	8.026799662804976	0.06486709914423189	0.08616586459860877	0.0291160682308832	20.347318098260395	0.15944274956977944	0.28045521417527614	0.08397980090841436	47.70599060287175	0.35056860139172674	0.8028567454727552	0.17935492059313066	86.5244314523862	0.835104062975114	3.2665235146734797	0.6118734869442344	0.819309931310405	0.00017564723687629358	-0.000026347285165826933	0.00014554099842956916	1.3111916873275584	0.00034474772701520234	-0.0009188199069363637	-0.00018048711979256994	1.9079541741355055	-0.00425661051535099	-0.0057832204487774	-0.0010869653333732715	2.4843585829724995	0.011912711189597289	0.01393840422890418	0.0007602294904407371	3.017779963888251	0.041834832868315956	0.03685683438994459	-0.02757983214640585	2.990343543711268	-0.038843038580945635	-0.03087157536136184	0.06251989438513932	0.8226079463335771	0.014243019293788916
0.9088683271351943	0.0006106739924955738	0.0012643332933270637	0.0003159425012531921	3.0703483080731995	0.005520882024402197	0.013809210607465238	0.003038796241269946	9.33923327857074	0.031604617683003856	0.08610586997278367	0.024693601514310465	24.11714506086084	0.13057172882033743	0.2785989950217201	0.10258374070018879	51.86861650301491	0.34976390303644594	0.8120904079760688	0.21461675807103645	118.24250822608336	1.1426461368634504	2.8717147070990983	0.7931318001973054	0.8606625283670937	0.00010496214147504654	0.00006278950544847927	-0.00005641627809299566	1.4643408362115167	0.00016923596497682395	-0.00003341692502826045	-0.00012645659429593237	2.2616267544873265	-0.0033628042258664692	-0.0008815635374128964	0.002096783161676848	2.9859418555982695	0.0064874441222236125	0.011299336084377365	0.007148921873162052	3.316542422878965	-0.013491361600163947	-0.04401540326874378	-0.018864154968544985	4.356235438752209	0.05250182035062417	-0.07956177127227591	-0.04698526964535012	0.8632117615545606	0.012207500491820058
1.674384697676973	0.00044890869915784987	0.00045472084702506476	0.0001683063071623831	6.130219177729389	0.00330438995153715	0.003136514306430615	0.0010820123476783627	20.619001490452515	0.02692214479126947	0.02550754125710149	0.007853493803180378	62.12397586251467	0.20467796894652374	0.2047681659026661	0.07199399888467066	159.20865409364376	1.7337750728071002	1.15209950978906	0.34847228976428407	491.8665002680604	12.40271372983426	7.091513154385965	2.1880180359297836	1.2287392280180927	-0.00004136548658013204	0.00002100090987372942	0.000010071235029835682	2.2524646959595125	0.0002210404062978966	0.0003995210012987963	-0.000032307441498113765	3.802047370050751	-0.0003466048724970768	-0.002868891155093558	0.0010721568504286707	5.797357575737106	-0.004220921377046602	-0.009512513433719876	0.005935152759806351	7.723380401090111	0.12028362742561148	0.08791899669868905	0.003978338205746371	12.767936479695452	0.1317342322979333	0.3029310210269524	-0.021737458995729722	1.2295921978766127	0.005501116056789437
1.1848155054949658	0.0027313605408099684	0.001957478557379469	0.00032945455865365716	4.287653716874141	0.01627525035128744	0.008359493684878904	0.0024653310344715366	14.848653648090481	0.10698949214770134	0.10072834822003783	0.017818981158509693	50.79405935631297	0.4527772175190564	0.3395110670587831	0.092834749033774	153.09867775544907	3.216031605603264	1.4863368696937957	0.3709416195685402	551.5665004779987	8.883547195106384	12.623327617494615	2.7866349421384378	1.0306491138927967	-0.001984263978782629	-0.002619688949495019	0.00001579911688323784	1.8689121237992925	-0.0010746918816588798	-0.002345663611050438	0.0002802140965754741	3.265426004502495	0.0009515416062473146	-0.004540422862285498	0.00012109460526696359	5.6281840521619495	0.06615596911780738	-0.013447077100385344	0.0032305844548424613	8.77718443660104	0.17889195454507542	0.07476852130996649	0.016553417859572137	16.611257687599092	0.5399309504296216	0.9649941631073019	0.09446001588121167	1.0336132362885257	0.01580643308324132
1.032060775559245	0.0006644196789008485	0.0006484204375937464	0.00023566563997127183	3.627634600898514	0.005956514137409008	0.005819651519241377	0.001750666173276711	11.754228491399658	0.041699453021715537	0.041162867890919795	0.013342263170775418	34.355713555432835	0.2619871985932993	0.2687145238963927	0.06666562742022285	93.03314612517609	1.8984591442506258	1.3833418335916237	0.48887676940885116	188.97813884633254	13.026058082695787	3.7631768694356214	2.5858277043293683	0.9383542284674644	0.00005721415193389373	0.000019518573958258168	-0.00004481463894672771	1.655764010969566	-0.0000737891449252699	-0.0012949125104237433	0.00021026050635424782	2.7077257092511613	0.001641185193006375	-0.001562270240588144	-0.002102831451832702	4.037562696573616	0.020075116370420122	-0.003797223067831452	0.008898557614512623	5.690970234116978	0.13234801571048171	0.03051528087918592	0.03735403212303293	6.40756889114443	0.31802514461172104	0.0779448266783347	-0.00006955256496997346	0.9402576148389259	0.01155949030118767
[truncated: 1,102 more columns]
